# Supplementary material for: Physical limits of sea-level rise adaptation in global river deltas
Source: Nat Commun. 2026 Feb 14;17:2760. doi: 10.1038/s41467-026-69517-7 (PMC13018211; doi:10.1038/s41467-026-69517-7)
Supplement: Supplementary file 3 — Dataset 1 [file 41467_2026_69517_MOESM3_ESM.xlsx]

## Sheet: Sheet1
Adaptation measure	Area/ name, Country	Income level (World Bank)	Magnitude	Construction years	Reference
Pump capacity	New Orleans, United States of America	High income	~55m3.s-1 per pump (24 pumps)	1905 - 1909	Sewerage & Water Board of New Orleans. Drainage System Overview & Map. https://www.swbno.org/Stormwater/Overview (2025); Sewerage & Water Board of New Orleans. Drainage System Facts. https://web.archive.org/web/20170806221023/http://www.swbno.org/history_drainage_facts.asp (2017).
	IJmuiden, the Netherlands	High income	~43m3.s-1 per pump (6 pumps)	1975 - 2004	van Gijzen, L. & Bakker, A. M. R. Determining the future functional requirements of a pumping-weir station with the help of data-analysis. in Life-Cycle of Structures and Infrastructure Systems 2612–2619 (CRC Press/Balkema, 2023).
	Afsluitdijk, the Netherlands	High income	~45m3.s-1 per pump (6 pumps)	1927 - 1932	Rijkswaterstaat. The Afsluitdijk. https://www.rijkswaterstaat.nl/en/projects/iconic-structures/the-afsluitdijk.
	Fens, United Kingdom	High income	~16.6m3.s-1 per pump (6 pumps)	1936	ITV News Anglia. Working harder than ever: UK’s biggest pumping station fending off floods. https://www.itv.com/news/anglia/2024-01-06/working-harder-than-ever-uks-biggest-pumping-station-fending-off-floods (2024).
Offshore dredging depths	Zandmotor, the Netherlands	High income	Sand collection from 10km offshore	2011	Rijkswaterstaat. The sand motor. www.dezandmotor.nl (2015).
	DP/DT trailing suction hopper dredger (name: Lange Wapper)	NA	30-50m dredging depths	1999	DEME. Technology: A Future-Proof Fleet (Lange Wapper). https://www.deme-group.com/technologies/lange-wapper.
	Trailing suction hopper dredger (name: Minerva)	NA	30m dredging depths	2017	DEME. Technology: A future-proof fleet (Minerva). https://www.deme-group.com/technologies/minerva.
	Changhwa Coast, Taiwan	High Income	16m dredging depth	-	Hsu, T. W. & Chang, H. K. Physical impact on the reclamation area resulting from offshore dredging at the Changhwa coast, Taiwan. Ocean Engineering 28, 235–252 (2001).
Levee heights	Mississippi, United States of America	High income	~12m high (~5.6km total extent)	Early 1900s - 2005 - 2025	National Levee Database. History of Levees. https://levees.sec.usace.army.mil/levee-basics/history-of-levees/.
	The Netherlands	High income	~4-7m high (~22,000km total extent)	1800 onwards	Dutch Dikes Foundation. Dutch Dikes. http://dutchdikes.net/ (2014).
Seawall height	Saemangeum, Korea	High income	36m (33.9km total extent)	1991 - 2010	Saemangeum Development and Investment Agency. Tourist Attractions- Seawall. https://www.saemangeum.go.kr/sda/en/content.do?key=2010214151548.
	Rikuzentakata, Japan	High income	12.5m (2km total extent)	2013	Lim, M. Seven years after tsunami, Japanese live uneasily with seawalls. https://www.reuters.com/article/us-japan-disaster-seawalls/seven-years-after-tsunami-japanese-live-uneasily-with-seawalls-idUSKCN1GL0DK/ (2018).
Land reclamation	Hong Kong International Airport, China	Upper-middle income	250million m³ of material dredged for 1248ha area	1996	Boskalis. Land reclamation Chek Lap Kok airport Hong Kong. https://boskalis.com/about-us/projects/land-reclamation-check-lap-kok-airport-hong-kong
	Istanbul, Turkey	Upper-middle income	9.22km² area reclaimed	1980 - 2017	Sengupta, D., Chen, R. & Meadows, M. E. Building beyond land: An overview of coastal land reclamation in 16 global megacities. Applied Geography 90, 229–238 (2018).
	Maasvlaakte 2 harbour, Rotterdam, the Netherlands	High income	20km² ­ with an ~3km offshore extension	2008 - 2013	Michon, S. Land Reclamation at Rotterdam. https://earthobservatory.nasa.gov/images/47122/land-reclamation-at-rotterdam (2010).
	Pulau Tekong, Singapore	High income	8km² polder	2018 - 2025	Channel News Asia (CNA). Singapore uses non-traditional method to create new land at Pulau Tekong. https://www.channelnewsasia.com/watch/singapore-uses-non-traditional-method-create-new-land-pulau-tekong-5338486 (2025).
	Palm Jumeirah, Dubai	High income	700ha = ~6km²	2001 - 2003	Royal IHC. Creating Palm Islands. https://www.royalihc.com/dredging/project-type/creating-palm-islands.
Artificial shoreline construction	Jakarta, Indonesia (Great Garuda)	Upper-middle income	18.93km² new coastline	2014	Sengupta, D., Chen, R. & Meadows, M. E. Building beyond land: An overview of coastal land reclamation in 16 global megacities. Applied Geography 90, 229–238 (2018).
Storm surge barrier	Eastern Scheldt Barrier, the Netherlands	High income	9000m	1976 - 1986	Rijkswaterstaat. Eastern Scheldt Barrier. https://www.rijkswaterstaat.nl/en/projects/iconic-structures/eastern-scheldt-barrier
	Saint Petesburg Flood Prevention Facility Complex (FPFC), Russia	High income	2500m	1979 - 2011	Boskalis. Coastal protection, St. Petersburg. https://boskalis.com/about-us/projects/coastal-protection-st-petersburg.
	Maeslant barrier, the Netherlands	High income	400m	1991 - 1997	Rijkswaterstaat. Maeslantkering. Ministerie van Infrastructuur en Waterstaat https://www.rijkswaterstaat.nl/water/waterbeheer/bescherming-tegen-het-water/waterkeringen/deltawerken/maeslantkering.
	Hartel Barrier, the Netherlands	High income	~150m	1991 - 1997	Jonkman, S. N., Hillen, M. M., Nicholls, R. J., Kanning, W. & Van Ledden, M. Costs of adapting coastal defences to sea-level rise - New estimates and their implications. J. Coast. Res. 29, 1212–1226 (2013).
	Thames Barrier, United Kingdom	High income	520m	1974 - 1982	Jonkman, S. N., Hillen, M. M., Nicholls, R. J., Kanning, W. & Van Ledden, M. Costs of adapting coastal defences to sea-level rise - New estimates and their implications. J. Coast. Res. 29, 1212–1226 (2013).
	Venice MOSE project, Italy	High income	3200m	2003 - 2025	Jonkman, S. N., Hillen, M. M., Nicholls, R. J., Kanning, W. & Van Ledden, M. Costs of adapting coastal defences to sea-level rise - New estimates and their implications. J. Coast. Res. 29, 1212–1226 (2013).
	Ems barrier, Germany	High income	462m	1999 - 2002	Hofstede, J. Climate change and coastal adaptation strategies: the Schleswig-Holstein perspective. BALTICA 21, 71–78 (2008).
	Seabrook barrier, New Orleans, United States of America	High income	130m	2012	Jonkman, S. N., Hillen, M. M., Nicholls, R. J., Kanning, W. & Van Ledden, M. Costs of adapting coastal defences to sea-level rise - New estimates and their implications. J. Coast. Res. 29, 1212–1226 (2013).
	IHNC Surge Barrier, New Orleans, United States of America	High income	2890m	2008 - 2011	Flood Protection Authority. IHNC-Lake Borgne Surge Barrier. https://www.floodauthority.org/wp-content/uploads/2018/04/Info-Sheet-IHNC-Surge-Barrier.pdf (2018).
Home raising	Vietnam	Lower-middle income	0.5m	-	Garschagen, M. Risky Change? Vietnam’s Urban Flood Risk Governance between Climate Dynamics and Transformation. Pac. Aff. 88, 599–621 (2015).
	Philippines Islands	Lower-middle income	0.2 - 0.4m (100 - 250 homes)	Before 2016	Jamero, M. L. et al. Small-island communities in the Philippines prefer local measures to relocation in response to sea-level rise. Nat. Clim. Chang. 7, 581–586 (2017).
	Genuk, Indonesia	Upper-middle income	0.5m (~212 homes)	-	Khadiyanto, P., Soetomo, S. & Hadi, S. P. Settlement adaptation on a seawater tide overflow area at the north part of Semarang, Indonesia. J. Flood Risk Manag. 10(4), 535–545 (2015).
	Mississippi, United States of America	High income	3.6m (1 gymnasium)	2011	Erdman, J. A., Williams, E. A., James, C. W. & Coakley, G. P. Raising Buildings: The Resilience of Elevated Structures. in Mississippi Delta Restoration: Pathways to a sustainable future 143–170 (Springer, Cham, 2018). doi:10.1007/978-3-319-65663-2_10.
	Mississippi, United States of America	High income	1.5 - 1.8m (7420 houses)	-	Colten, C. E. Raising Urban Land: Historical Perspectives on Adaptation. in Mississippi Delta Restoration. Estuaries of the World (eds. Day, J. & Erdman, J.) 135–142 (Springer, Cham, 2018). doi:10.1007/978-3-319-65663-2_9.
Retreat	Mozambique	Low income	43,400 families	2000	Arnall, A., Thomas, D. S. G., Twyman, C. & Liverman, D. Flooding, resettlement, and change in livelihoods: Evidence from rural Mozambique. Disasters 37, 468–488 (2013).
	Vietnam	Lower-middle income	Household scale	-	Garschagen, M. Risky Change? Vietnam’s Urban Flood Risk Governance between Climate Dynamics and Transformation. Pac. Aff. 88, 599–621 (2015).
	Vietnam	Lower-middle income	Neighbourhood scale	-	Garschagen, M. Risky Change? Vietnam’s Urban Flood Risk Governance between Climate Dynamics and Transformation. Pac. Aff. 88, 599–621 (2015).
	Isle de Jean Charles, Gulf of Mexico	Upper-middle income	Community retreat (~100 people)	2016	Simms, J. R. Z., Waller, H. L., Brunet, C. & Jenkins, P. The long goodbye on a disappearing, ancestral island: a just retreat from Isle de Jean Charles. J. Environ. Stud. Sci. 11, 316–328 (2021).
