# Supplementary material for: Physical limits of sea-level rise adaptation in global river deltas
Source: Nat Commun. 2026 Feb 14;17:2760. doi: 10.1038/s41467-026-69517-7 (PMC13018211; doi:10.1038/s41467-026-69517-7)
Supplement: Supplementary file 4 — Dataset 2 [file 41467_2026_69517_MOESM4_ESM.xlsx]

## Sheet: Sheet1
Delta name	Mapped PSS from this study	Existing implemented strategies and future strategies	Reference
Amazon		Sediment deposition along the coast	Nittrouer, C. A. et al. Amazon Sediment Transport and Accumulation along the Continuum of Mixed Fluvial and Marine Processes. Ann. Rev. Mar. Sci. 13, 501–536 (2021).
		Early warning systems	De Lima, A. C. B. et al. Climate hazards in small and medium cities in the Amazon Delta and Estuary: challenges for resilience. Environ. Urban. 32, 195–212 (2020).
		Forecasting and alert system for floods	Amazon Cooperation Treaty Organization (ACTO). Program Strategic Action: Regional Strategy for the Integrated Management of Water Resources in the Amazon Basin. https://aguasamazonicas.otca.org/strategic-action-program/strategic-actions/?lang=en.
		River and rainwater drainage infrastructure	Amazon Cooperation Treaty Organization (ACTO). Program Strategic Action: Regional Strategy for the Integrated Management of Water Resources in the Amazon Basin. https://aguasamazonicas.otca.org/strategic-action-program/strategic-actions/?lang=en.
		Raise the level of properties (25cm between road and flood level)	Szlafsztein, C. F. & de Araújo, A. N. B. Autonomous flood adaptation measures in Amazonian cities (Belem, Brazil). Natural Hazards 108, 1069–1087 (2021).
		Flood resistant crops	Da Cunha Ávila, J. V., Clement, C. R., Junqueira, A. B., Ticktin, T. & Steward, A. M. Adaptive Management Strategies of Local Communities in Two Amazonian Floodplain Ecosystems in the Face of Extreme Climate Events. J. Ethnobiol. 41, 409–426 (2021).
		Artificial islands and terraces built on flooded areas	Da Cunha Ávila, J. V., Clement, C. R., Junqueira, A. B., Ticktin, T. & Steward, A. M. Adaptive Management Strategies of Local Communities in Two Amazonian Floodplain Ecosystems in the Face of Extreme Climate Events. J. Ethnobiol. 41, 409–426 (2021).
		Social organization and the process of awareness and training of the community	Szlafsztein, C. F. & de Araújo, A. N. B. Autonomous flood adaptation measures in Amazonian cities (Belem, Brazil). Natural Hazards 108, 1069–1087 (2021).
Ebro		Large dams and marshes in the area	Day, J. W., Ibáñez, C., Pont, D. & Scarton, F. Status and Sustainability of Mediterranean Deltas: The Case of the Ebro, Rhône, and Po Deltas and Venice Lagoon. in Coasts and Estuaries 237–249 (Elsevier, 2019). doi:10.1016/B978-0-12-814003-1.00014-9.
		Wetlands	Rovira, A. & Ibàñez, C. Sediment management options for the lower Ebro River and its Delta. J. Soils Sediments 7, 285–295 (2007).
		Future:
		Sand dunes, natural beach barriers, artificial barriers, accretion of sediment supply, shift rice fields to wetlands to retain more sediment	Fatorić, S. & Chelleri, L. Vulnerability to the effects of climate change and adaptation: The case of the Spanish Ebro Delta. Ocean Coast. Manag. 60, 1–10 (2012).
		Use sediment to naturally raise the land to compensate flooding	Genua-Olmedo, A., Temmerman, S., Ibáñez, C. & Alcaraz, C. Evaluating adaptation options to sea level rise and benefits to agriculture: The Ebro Delta showcase. Science of the Total Environment 806, (2022).
		Wetland restoration, engineered structures (dikes, canals), sediment accretion to stop coastal retreats	Rovira, A. & Ibàñez, C. Sediment management options for the lower Ebro River and its Delta. J. Soils Sediments 7, 285–295 (2007).
Ganges-Brahmaputra-Meghna		Diked polder system that protect agriculture	Hinkel, J. et al. The ability of societies to adapt to twenty-first-century sea-level rise. Nature Climate Change 2018 8:7 8, 570–578 (2018).
		Controlled flooding to allow sediment deposition (Sedimentation following dike breaches)	Hinkel, J. et al. The ability of societies to adapt to twenty-first-century sea-level rise. Nature Climate Change 2018 8:7 8, 570–578 (2018).
		Cyclone shelters, dike construction, aquaculture, salt tolerant rice, floating infrastructure	Suckall, N. et al. A framework for identifying and selecting long term adaptation policy directions for deltas. Science of the Total Environment 633, 946–957 (2018).
		Dikes and early warning systems	Uddin, S. A., He, L., Hossain, M. J., Nusrat, N. & Debi, M. Ganges-Brahmaputra-Meghna River Delta. in Delta Sustainability (eds. Zhang, W. , & Vriend, H. d.) 89–116 (Springer Nature, 2024). doi:10.1007/978-981-97-7259-9_6.
		Future:
		Promote nature-based solutions to protect and restore natural or modified ecosystems, construction and rehabilitation of flood and drainage management measures, protection against flash floods and waves, reclamation and development of lands for expansion	Government of the People’s Republic of Bangladesh: Ministry of Environment, F. and C. C. National Adaptation Plan of Bangladesh 2023-2050. https://www.undp.org/sites/g/files/zskgke326/files/2022-11/National%20Adaptation%20Plan%20of%20Bangladesh%20%282023-2050%29.pdf (2022).
		Future migration from hazard-prone areas. Specifically, overseas migration over urban migration	Government of the People’s Republic of Bangladesh: Ministry of Environment, F. and C. C. National Adaptation Plan of Bangladesh 2023-2050. https://www.undp.org/sites/g/files/zskgke326/files/2022-11/National%20Adaptation%20Plan%20of%20Bangladesh%20%282023-2050%29.pdf (2022).
MacKenzie		Home to a very small population, so there are no protect adaptation measures.
		Future:
		Promote emergency preparedness in schools, avoid building in areas vulnerable to erosion and slumping	Inuvialuit Regional Corporation. Inuvialuit on the Frontline of Climate Change: Final Report – February 2018. https://irc.inuvialuit.com/wp-content/uploads/2023/10/Inuvialuit%20on%20the%20Frontline%20of%20Climate%20Change-Final-Feb2018%20(SMALL).pdf (2016).
			Inuvialuit Regional Corporation. Inuvialuit Settlement Region Climate Change Strategy. (2021).
Mekong		Sedimentation basins created by permeable bamboo dams	Winterwerp, J. C. et al. Managing erosion of mangrove-mud coasts with permeable dams – lessons learned. Ecol. Eng. 158, (2020).
		Earth dike and floodplain (mangrove) restoration using T-groins/fence	Schmitt, K. & Albers, T. Area Coastal Protection and the Use of Bamboo Breakwaters in the Mekong Delta. in Coastal Disasters and Climate Change in Vietnam: Engineering and Planning Perspectives 107–132 (Elsevier Inc., 2014). doi:10.1016/B978-0-12-800007-6.00005-8.
		Dike rings to protect agricultural crops and reduce local natural hazard	Quoc Thanh, V. et al. Flooding in the Mekong Delta: The impact of dyke systems on downstream hydrodynamics. Hydrol. Earth Syst. Sci. 24, 189–212 (2020).
		Mangrove restoration and national sea dike along entire coast	Powell, N., Osbeck, M., Bach, S. & Canh Toan, V. U. Mangrove Restoration and Rehabilitation for Climate Change Adaptation in Vietnam. World Resources Report Case Study 205–248 (2011).
		Future:
		Implement integrated flood impacts assessment, improve communication, and build capacity for flood management staffs, and infrastructural measures such as optimize the existing flood control infrastructures	Hoang, L. P. et al. Managing flood risks in the Mekong Delta: How to address emerging challenges under climate change and socioeconomic developments. Ambio 47, 635–649 (2018).
		Develop new technical measures for flood management and address the unwanted impacts of existing flood management infrastructures	Hoang, L. P. et al. Managing flood risks in the Mekong Delta: How to address emerging challenges under climate change and socioeconomic developments. Ambio 47, 635–649 (2018).
		Enhance early forecast and warning of extreme events, enhance monitoring, data collection and sharing, strengthen capacity on development of climate change adaptation strategies	Mekong River Commission. Mekong Climate Change Adaptation Strategy and Action Plan (MASAP). (2017).
Mississippi		Community relocation from areas at risk	Magnan, A. K. et al. Status of global coastal adaptation. Nat. Clim. Chang. 13, 1213–1221 (2023).
		Wetlands and levees	Day, J. W. et al. Pattern and process of land loss in the Mississippi Delta: A spatial and temporal analysis of wetland habitat change. Estuaries 23, 425–438 (2000).
		Inner Harbor Navigation Canal-Lake (IHNC) Borgne Surge Barrier	Jonkman, S. N., Hillen, M. M., Nicholls, R. J., Kanning, W. & Van Ledden, M. Costs of adapting coastal defences to sea-level rise - New estimates and their implications. J. Coast. Res. 29, 1212–1226 (2013).
		Home raising 5-6ft (1.5-1.8m)	Colten, C. E. Raising Urban Land: Historical Perspectives on Adaptation. in Mississippi Delta Restoration. Estuaries of the World (eds. Day, J. & Erdman, J.) 135–142 (Springer, Cham, 2018). doi:10.1007/978-3-319-65663-2_9.
		Forced relocation (involuntary relocation)	Bailey, C., Gramling, R., Laska, S. B., Gramling, R. & Laska, S. B. Complexities of Resilience: Adaptation and Change within Human Communities of Coastal Louisiana. in Estuaries of the World 125–140 (Springer, Dordrecht, 2014). doi:10.1007/978-94-017-8733-8_9.
		Terrebonne Basin Barrier island restoration	Coastal Protection and Restoration Authority (CPRA). Louisiana’s Comprehensive Plan for a Sustainable Coast: Executive Summary. https://coastal.la.gov/wp-content/uploads/2023/04/2023MP_Executive-Summary.pdf (2023).
		Future:
		Elevating the city of New Orleans	Erdman, J. A., Williams, E. A., James, C. W. & Coakley, G. P. Raising Buildings: The Resilience of Elevated Structures. in Mississippi Delta Restoration: Pathways to a sustainable future 143–170 (Springer, Cham, 2018). doi:10.1007/978-3-319-65663-2_10.
		Land raising in New Orleans	Colten, C. E. Raising Urban Land: Historical Perspectives on Adaptation. in Mississippi Delta Restoration. Estuaries of the World (eds. Day, J. & Erdman, J.) 135–142 (Springer, Cham, 2018). doi:10.1007/978-3-319-65663-2_9.
		Ring levee systems to protect specific areas	National Levee Database. History of Levees. https://levees.sec.usace.army.mil/levee-basics/history-of-levees/.
		Relocate within the delta if necessary	Bailey, C., Gramling, R., Laska, S. B., Gramling, R. & Laska, S. B. Complexities of Resilience: Adaptation and Change within Human Communities of Coastal Louisiana. in Estuaries of the World 125–140 (Springer, Dordrecht, 2014). doi:10.1007/978-94-017-8733-8_9.
Niger		Construction of foot bridges with wood, stones and sand bags	Ikehi, M. E., Onu, F. M., Ifeanyieze, F. O. & Paradang, P. S. Farming Families and Climate Change Issues in Niger Delta Region of Nigeria: Extent of Impact and Adaptation Strategies. Agricultural Sciences 05, 1140–1151 (2014).
		Raising walls with sand bags and/or blocks to divert flood water	Ikehi, M. E., Onu, F. M., Ifeanyieze, F. O. & Paradang, P. S. Farming Families and Climate Change Issues in Niger Delta Region of Nigeria: Extent of Impact and Adaptation Strategies. Agricultural Sciences 05, 1140–1151 (2014).
		Use of mulching materials for crops and shades for animals	Ikehi, M. E., Onu, F. M., Ifeanyieze, F. O. & Paradang, P. S. Farming Families and Climate Change Issues in Niger Delta Region of Nigeria: Extent of Impact and Adaptation Strategies. Agricultural Sciences 05, 1140–1151 (2014).
		Agricultural adaptation, such as crop diversification and altering the timing of operations	Nzeadibe, T. C., Egbule, C. L., Chukwuone, N. A. & Agu, V. C. Climate Change Awareness and Adaptation in the Niger Delta Region of Nigeria. African Technology Policy Studies Network, Nairobi. https://view.ckcest.cn/AllFiles/ZKBG/Pages/177/f5946c4ae28bbc26802c77bb91a78b6e606f568b.pdf (2011).
		Migration from climate risk areas	Nzeadibe, T. C., Egbule, C. L., Chukwuone, N. A. & Agu, V. C. Climate Change Awareness and Adaptation in the Niger Delta Region of Nigeria. African Technology Policy Studies Network, Nairobi. https://view.ckcest.cn/AllFiles/ZKBG/Pages/177/f5946c4ae28bbc26802c77bb91a78b6e606f568b.pdf (2011).
		Reclamation of wetlands/ river valleys	Nzeadibe, T. C., Egbule, C. L., Chukwuone, N. A. & Agu, V. C. Climate Change Awareness and Adaptation in the Niger Delta Region of Nigeria. African Technology Policy Studies Network, Nairobi. https://view.ckcest.cn/AllFiles/ZKBG/Pages/177/f5946c4ae28bbc26802c77bb91a78b6e606f568b.pdf (2011).
		Future:
		Need government, NGO, donor agencies and other stakeholders to come together to implement strategies (accommodate, protect, retreat)	Ohwo, O. Climate Change Impacts, Adaptation and Vulnerability in the Niger Delta Region of Nigeria. 8, (2018).
Nile		Seawalls, revetments, sand dunes, nourishment, and artificial sand dunes based on a geotextile sand-tube core, fish farming, regular dredging for coastal lakes and lagoons, and enforcing the coastal road were observed	Sharaan, M., Iskander, M. & Udo, K. Coastal adaptation to Sea Level Rise: An overview of Egypt’s efforts. Ocean Coast. Manag. 218, (2022).
		Future:
		Restoration and maintenance of sand dunes, maintaining coastal protection structures, preserving existing wetlands, setting up regulations to restrict development in vulnerable areas, change of land use, development of comprehensive monitoring program	Eldeberky, Y. & Hünicke, B. Vulnerability of the Nile delta to recent and future climate change. in Proceedings of the 36th IAHR World Congress vol. 28.
Rhine-Meuse		Zuiderzee closure, groynes, river training (canalisation), Delta Works (dams, sluices, storm surge barriers), dikes, pumps, land reclamation	de Vriend, H., Wang, Z., van Maren, B. & Peng, Z. Rhine-Meuse-Scheldt Delta. in Delta Sustainability (eds. Zhang, W. & Vriend, H. de) 263–292 (Springer Nature Singapore, 2024). doi:10.1007/978-981-97-7259-9_14.
		Floating homes	Penning-Rowsell, E. Floating architecture in the landscape: climate change adaptation ideas, opportunities and challenges. Landsc. Res. 45, 395–411 (2020).
		Future:
		Upgrading of current flood defense system	Haasnoot, M. et al. Adaptation to uncertain sea-level rise; how uncertainty in Antarctic mass-loss impacts the coastal adaptation strategy of the Netherlands. Environmental Research Letters 15, (2020).
		Permanent closure of estuaries, pumping high river discharges, maintenance of coastlines by beach nourishments	van Alphen, J., Haasnoot, M. & Diermanse, F. Uncertain Accelerated Sea-Level Rise, Potential Consequences, and Adaptive Strategies in The Netherlands. Water (Switzerland) 14, (2022).
		Frequent closure of storm surge barriers	van Alphen, J., Haasnoot, M. & Diermanse, F. Uncertain Accelerated Sea-Level Rise, Potential Consequences, and Adaptive Strategies in The Netherlands. Water (Switzerland) 14, (2022).
Riö Grande- Bravo		Levee system	International Boundary and Water Commission (IBWC). Flood Control Levee Systems. https://www.ibwc.gov/flood-control-levee-systems/.
		Diversion dams	International Boundary and Water Commission (IBWC). Flood Control Levee Systems. https://www.ibwc.gov/flood-control-levee-systems/.
		Pumping plant and conveyance channel used to reduce salinity of the river	International Boundary and Water Commission (IBWC). Flood Control Levee Systems. https://www.ibwc.gov/flood-control-levee-systems/.
		Flood warning systems, flood proofing structures, land use regulations, development restrictions in flood	U.S. Army Corps of Engineers. Algiers Canal Risk Reduction Features. https://www.mvn.usace.army.mil/Portals/56/docs/HSDRRS/Hurricane%20%20Storm%20Damage%20Risk%20Reduction%20System%20Fact%20Sheets.pdf (2012).
